# Supplementary material for: Arabidopsis GLYI4 Reveals Intriguing Insights into the JA Signaling Pathway and Plant Defense
Source: Int J Mol Sci. 2024 Nov 13;25(22):12162. doi: 10.3390/ijms252212162 (PMC11594653; doi:10.3390/ijms252212162)
Supplement: Supplementary file 1 [file ijms-25-12162-s001.zip]

Archive with 4 entries (4 files):
- Figure S1.jpg
- Figure S2.jpg
- Table S1.pdf
- Table S2.xlsx
