# Supplementary material for: Arabidopsis GLYI4 Reveals Intriguing Insights into the JA Signaling Pathway and Plant Defense
Source: Int J Mol Sci. 2024 Nov 13;25(22):12162. doi: 10.3390/ijms252212162 (PMC11594653; doi:10.3390/ijms252212162)
Supplement: Supplementary file 1 [file ijms-25-12162-s001.zip › Table S2.xlsx]

## Sheet: growth indexes 
Table S2. Raw data from the experiments reported in par. 4.3, 4.4, 4.5, 4.7.
measurement at 7 days									measurement at 14 days
Col-8	Average leaf area (cm^2)	Average rosette diameter (cm)			glyI4	Average leaf area (cm^2)	Average rosette diameter (cm)		Col-8	Average leaf area (cm^2)	Average rosette diameter (cm)			glyI4	Average leaf area (cm^2)	Average rosette diameter (cm)
Mock 1	6.48	9.7			Mock 1	4.5	7.5		Mock 1	6.9	10.9			Mock 1	4.95	8.2
Mock 2	6.305	10.2			Mock 2	3.315	7.35		Mock 2	6.9355	10.75			Mock 2	3.6465	7.75
Mock 3	5.335	10.2			Mock 3	4	8.2		Mock 3	6.5	10.55			Mock 3	4.466	8.9
Mock 4	5.78	9.6			Mock 4	3.3	7.4		Mock 4	6.9	9.9			Mock 4	3.52	8
Mock 5	5.565	9.3			Mock 5	3.78	7.75		Mock 5	6	10.9			Mock 5	4.158	8.25
Mock 6	5.91	10			Mock 6	3.52	7.45		Mock 6	6.4	10.2			Mock 6	3.872	7.95
Mock 7	5.55	10.3			Mock 7	4.2	7.9		Mock 7	6.105	10.506			Mock 7	4.5595	8.55
Mock 8	6.2	10.33			Mock 8	3.8	7.8		Mock 8	6.82	10.5366			Mock 8	4.125	8.35
Mock 9	5.9	9.76			Mock 9	3.9	7.45		Mock 9	6.05	9.9552			Mock 9	4.45	7.9
Mock 10	5.23	9.88			Mock 10	4.1	8		Mock 10	6.5	10.0776			Mock 10	4.51	8.45
Mock 11	6.12	10			Mock 11	3.4	7.3		Mock 11	6.732	10.353			Mock 11	3.74	7.95
Mock 12	6.22	10.2			Mock 12	3.8	7.65		Mock 12	6.842	10.404			Mock 12	4.25	8
Mock 13	6.06	9.77			Mock 13	3.15	7.25		Mock 13	6.666	10.2			Mock 13	3.465	7.95
Mock 14	5.4	9.65			Mock 14	3.8	7		Mock 14	6.45	10.5			Mock 14	4.35	7.85
Mock 15	5.35	9.55			Mock 15	3.1	7.15		Mock 15	6	9.95			Mock 15	3.41	7.75
MeJA 1	6.01	11			MeJA 1	4.25	8.6		MeJA 1	6.6	11.9			MeJA 1	4.7	9
MeJA 2	6.315	10.8			MeJA 2	4.03	8.45		MeJA 2	7.1	11.3			MeJA 2	4.485	8.95
MeJA 3	6.405	10.35			MeJA 3	3.41	7.75		MeJA 3	7	10.557			MeJA 3	3.965	8.55
MeJA 4	6.2	10.4			MeJA 4	4.12	8.3		MeJA 4	6.38	10.608			MeJA 4	4.65	8.75
MeJA 5	6.05	10.75			MeJA 5	4.05	8.15		MeJA 5	6.95	10.965			MeJA 5	4.65	9
MeJA 6	6.11	10.85			MeJA 6	3.9	7.95		MeJA 6	6.471	11.1			MeJA 6	4.29	8.45
MeJA 7	6.5	10.55			MeJA 7	4.85	8.7		MeJA 7	6.9	10.95			MeJA 7	5.335	9.1
MeJA 8	6.22	11.2			MeJA 8	4.88	8.65		MeJA 8	6.842	11.5			MeJA 8	5.368	8.9
MeJA 9	6.35	11.15			MeJA 9	4.2	8.55		MeJA 9	7.6	11.373			MeJA 9	4.62	8.85
MeJA 10	6.2	10.95			MeJA 10	4.7	8.65		MeJA 10	6.75	11.169			MeJA 10	5.25	8.95
MeJA 11	6.55	10.25			MeJA 11	4.06	8.15		MeJA 11	7.2	11.5			MeJA 11	4.466	8.85
MeJA 12	6.3	10.5			MeJA 12	4.26	8.2		MeJA 12	6.8	10.71			MeJA 12	4.686	8.75
MeJA 13	6.05	10.95			MeJA 13	3.85	7.95		MeJA 13	6.9	11.169			MeJA 13	4.235	8.45
MeJA 14	6.15	11.15			MeJA 14	4.05	8		MeJA 14	6.95	11.6			MeJA 14	4.455	8.55
MeJA 15	6.05	11			MeJA 15	3.9	7.8		MeJA 15	7.2	11.4			MeJA 15	4.4	8.2
MG1	4.1	8.2			MG1	2.85	6.5		MG1	4.6	8.9			MG1	3.15	7.2
MG2	3.685	8.4			MG2	3.16	7.3		MG2	4.0535	8.95			MG2	3.476	7.65
MG3	4.25	8.5			MG3	2.6	6.35		MG3	4.675	8.9			MG3	2.86	6.9
MG4	3.85	8.35			MG4	2.9	6.5		MG4	4.17	9.15			MG4	3.1	7.55
MG5	3.92	8.55			MG5	2.1	6.1		MG5	4.185	8.95			MG5	2.45	6.85
MG6	4.15	8.1			MG6	2.3	6.4		MG6	4.565	8.772			MG6	2.65	6.95
MG7	4.52	8.15			MG7	2.9	7		MG7	4.972	8.85			MG7	3.25	7.45
MG8	3.86	8.4			MG8	2.65	6.85		MG8	4.246	8.65			MG8	2.915	7.2
MG9	3.75	8.35			MG9	2.4	6.2		MG9	4.125	8.517			MG9	2.84	6.65
MG10	3.98	8.4			MG10	2.56	6.3		MG10	4.378	8.6			MG10	2.95	6.9
MG11	3.67	8.45			MG11	2.045	6.05		MG11	4.037	8.65			MG11	2.4	6.45
MG12	3.9	8.15			MG12	3.455	7.35		MG12	4.1	8.5			MG12	3.65	7.75
MG13	3.75	8.4			MG13	2.215	6.2		MG13	4.2	8.7			MG13	2.65	6.55
MG14	4.3	8.2			MG14	2.96	6.45		MG14	4.73	8.95			MG14	3.256	6.75
MG15	4.12	8.3			MG15	2.72	6.35		MG15	4.532	9			MG15	3.2	6.75
MeJA+MG 1	5.5	9.5			MeJA+MG 1	3.405	7.1		MeJA+MG 1	5.8	10			MeJA+MG 1	3.95	7.8
MeJA+MG 2	5.4	9.15			MeJA+MG 2	3.05	7.1		MeJA+MG 2	5.34	9.85			MeJA+MG 2	3.55	7.75
MeJA+MG 3	4.33	8.95			MeJA+MG 3	3.41	6.5		MeJA+MG 3	5.34	9.4			MeJA+MG 3	3.751	7.2
MeJA+MG 4	4.16	8.8			MeJA+MG 4	2.755	7.05		MeJA+MG 4	5.27	9.75			MeJA+MG 4	3.15	7.8
MeJA+MG 5	4.2	8.8			MeJA+MG 5	3.43	7.25		MeJA+MG 5	4.6123	9.4			MeJA+MG 5	3.85	7.905
MeJA+MG 6	4.5	8.9			MeJA+MG 6	3.05	7.2		MeJA+MG 6	4.8818	9.35			MeJA+MG 6	3.5	8
MeJA+MG 7	4.45	8.7			MeJA+MG 7	3.83	6.9		MeJA+MG 7	4.8763	9.2			MeJA+MG 7	4.213	7.5
MeJA+MG 8	4.7	9.3			MeJA+MG 8	3.69	7.15		MeJA+MG 8	5	9.6			MeJA+MG 8	4.059	7.803
MeJA+MG 9	4.65	9.1			MeJA+MG 9	3.4	7.2		MeJA+MG 9	5.1359	9.4			MeJA+MG 9	3.74	7.6
MeJA+MG 10	5.6	9.5			MeJA+MG 10	3.49	7.6		MeJA+MG 10	5.95	9.9			MeJA+MG 10	3.839	7.95
MeJA+MG 11	4.5	8.65			MeJA+MG 11	3.42	7.2		MeJA+MG 11	5.0347	9.2			MeJA+MG 11	3.85	7.85
MeJA+MG 12	4.25	8.3			MeJA+MG 12	3.1	7		MeJA+MG 12	4.675	8.7			MeJA+MG 12	3.75	7.95
MeJA+MG 13	4.5	8.75			MeJA+MG 13	3.15	6.5		MeJA+MG 13	4.9929	8.925			MeJA+MG 13	3.55	7.1
MeJA+MG 14	4.5	8.5			MeJA+MG 14	3.96	6.5		MeJA+MG 14	4.75	8.9			MeJA+MG 14	4.356	7.2
MeJA+MG 15	4.2	8.9			MeJA+MG 15	3.5	6.2		MeJA+MG 15	4.5	9.5			MeJA+MG 15	4.1	6.936

## Sheet: chlorophyll content
Col-8	Chl a (mg/g)	Chl b (mg/g)		glyI4	Chl a (mg/g)	Chl b (mg/g)
Mock 1	0.0707707	0.016726		Mock 1	0.0666836	0.0362005
Mock 2	0.0714344	0.0164013		Mock 2	0.0664431	0.0382226
Mock 3	0.0711242	0.0165079		Mock 3	0.0664987	0.0369998
Mock 4	0.0696122	0.00950586		Mock 4	0.0684729	0.04306
Mock 5	0.0696358	0.00927157		Mock 5	0.0688449	0.0417021
Mock 6	0.0690112	0.00939077		Mock 6	0.0687044	0.0418756
Mock 7	0.0703586	0.0173429		Mock 7	0.0602394	0.0686354
Mock 8	0.0701625	0.0177867		Mock 8	0.0587479	0.0751051
Mock 9	0.0699981	0.0175895		Mock 9	0.0600062	0.07209
MeJA1	0.0684648	0.0224008		MeJA1	0.0613195	0.027341
MeJA 2	0.0690976	0.021402		MeJA 2	0.0591218	0.0278477
MeJA 3	0.0689012	0.0220031		MeJA 3	0.0610008	0.0299979
MeJA 4	0.0643109	0.023605		MeJA 4	0.0613792	0.0284731
MeJA 5	0.0682352	0.0297843		MeJA 5	0.0600203	0.0263197
MeJA 6	0.0668081	0.027		MeJA 6	0.0609987	0.0280001
MeJA 7	0.061213	0.0234309		MeJA 7	0.0598764	0.0302803
MeJA 8	0.0618443	0.0214916		MeJA 8	0.0582002	0.028638
MeJA 9	0.0617091	0.025		MeJA 9	0.059	0.0299996
MG1	0.070055	0.0310187		MG1	0.055156	0.0691837
MG2	0.0699979	0.0316308		MG2	0.0524498	0.0638834
MG3	0.0700129	0.0309989		MG3	0.054001	0.0620003
MG4	0.0660982	0.0417917		MG4	0.0653657	0.0394361
MG5	0.0660985	0.0417281		MG5	0.0560765	0.0535749
MG6	0.0660791	0.0415091		MG6	0.0599867	0.036089
MG7	0.064988	0.0285538		MG7	0.0664857	0.0480369
MG8	0.0645493	0.0290675		MG8	0.0670679	0.0477817
MG9	0.0649998	0.0290077		MG9	0.067	0.0479889
MeJA+MG 1	0.0696803	0.0213229		MeJA+MG 1	0.0695779	0.0304606
MeJA+MG 2	0.0697326	0.0220374		MeJA+MG 2	0.0699474	0.0296748
MeJA+MG 3	0.0697784	0.0220002		MeJA+MG 3	0.0697891	0.0300002
MeJA+MG 4	0.0676597	0.0334138		MeJA+MG 4	0.0677957	0.0248754
MeJA+MG 5	0.0672305	0.0339022		MeJA+MG 5	0.0679511	0.0243341
MeJA+MG 6	0.0674257	0.0338077		MeJA+MG 6	0.0678998	0.0239988
MeJA+MG 7	0.071022	0.021052		MeJA+MG 7	0.0685692	0.0490954
MeJA+MG 8	0.0711007	0.0218438		MeJA+MG 8	0.0671873	0.0608738
MeJA+MG 9	0.0710979	0.0215081		MeJA+MG 9	0.0680001	0.0550899

## Sheet: carotenoids and anthocyanins
Col-8	Carotenoids (mg/g)	Anthocyanins (µmoli/g)		glyI4	Carotenoids (mg/g)	Anthocyanins (µmoli/g)
Mock 1	0.0137479	0.0171108		Mock 1	0.0185815	0.0478375
Mock 2	0.0115169	0.0229468		Mock 2	0.0177212	0.0482895
Mock 3	0.0116628	0.0287008		Mock 3	0.0180003	0.0480002
Mock 4	0.0109348	0.0295153		Mock 4	0.0169206	0.0309304
Mock 5	0.0139815	0.030237		Mock 5	0.0175878	0.0320404
Mock 6	0.0109991	0.0299987		Mock 6	0.0173087	0.0309998
Mock 7	0.0153089	0.0269866		Mock 7	0.0035629	0.0328562
Mock 8	0.0150601	0.0251925		Mock 8	0.0005037	0.0327845
Mock 9	0.0169968	0.0260074		Mock 9	0.00199997	0.03189
MeJA1	0.00747057	0.0345733		MeJA1	0.0104609	0.0459051
MeJA 2	0.0075349	0.0349549		MeJA 2	0.0103572	0.0460529
MeJA 3	0.00750003	0.035001		MeJA 3	0.00960003	0.0459778
MeJA 4	0.00848728	0.0359747		MeJA 4	0.0119604	0.0444876
MeJA 5	0.00917225	0.035525		MeJA 5	0.0121902	0.0446316
MeJA 6	0.00898999	0.0356789		MeJA 6	0.012	0.0449987
MeJA 7	0.00870176	0.0385975		MeJA 7	0.0110474	0.0477219
MeJA 8	0.00880128	0.0391044		MeJA 8	0.0104504	0.0478667
MeJA 9	0.00878978	0.0390002		MeJA 9	0.0117	0.048
MG1	0.0181044	0.0348214		MG1	0.0266504	0.0542157
MG2	0.0218498	0.0357907		MG2	0.0557688	0.0532625
MG3	0.0219991	0.0349987		MG3	0.0429998	0.0500033
MG4	0.0162618	0.0445935		MG4	0.0369004	0.0592426
MG5	0.0162857	0.0456706		MG5	0.0359401	0.0599989
MG6	0.017	0.0449		MG6	0.039889	0.0587775
MG7	0.0206304	0.0386081		MG7	0.021511	0.058425
MG8	0.0162514	0.0398349		MG8	0.0218541	0.0555958
MG9	0.0198978	0.0389997		MG9	0.0200064	0.0580001
MeJA+MG 1	0.0155216	0.0469876		MeJA+MG 1	0.0220868	0.0465809
MeJA+MG 2	0.015276	0.0439538		MeJA+MG 2	0.0225375	0.0459441
MeJA+MG 3	0.014779	0.0458875		MeJA+MG 3	0.0220088	0.0460006
MeJA+MG 4	0.0121329	0.0489904		MeJA+MG 4	0.0232997	0.0453388
MeJA+MG 5	0.0157674	0.040114		MeJA+MG 5	0.0235687	0.0444677
MeJA+MG 6	0.0120001	0.045		MeJA+MG 6	0.0230081	0.0438899
MeJA+MG 7	0.0162598	0.0448974		MeJA+MG 7	0.0147871	0.0470124
MeJA+MG 8	0.0149964	0.0424157		MeJA+MG 8	0.00978346	0.0470872
MeJA+MG 9	0.0160098	0.0459999		MeJA+MG 9	0.0123886	0.047

## Sheet: Botrytis cinerea score 
		frequency distribution of disease symptoms
Col8	individual	Class I	Class II	Class III	Class IV	Class V	Class VI		glyI4	individual	Class I	Class II	Class III	Class IV	Class V	Class VI
mock+B.cinerea	1	0	0	50	50	0	0		mock+B.cinerea	1	0	100	0	0	0	0
	2	0	0	50	50	0	0			2	0	50	50	0	0	0
	3	0	0	0	100	0	0			3	0	0	50	50	0	0
	4	0	0	0	0	100	0			4	0	0	0	100	0	0
	5	0	0	100	0	0	0			5	0	0	50	50	0	0
	6	0	0	50	50	0	0			6	0	50	50	0	0	0
	7	0	0	50	50	0	0			7	0	100	0	0	0	0
	8	0	0	50	0	50	0			8	0	100	0	0	0	0
	9	0	50	50	0	0	0			9	0	0	100	0	0	0
Col8	individual	Class I	Class II	Class III	Class IV	Class V	Class VI		glyI4	individual	Class I	Class II	Class III	Class IV	Class V	Class VI
MeJA+B.cinerea	1	100	0	0	0	0	0		MeJA+B.cinerea	1	50	50	0	0	0	0
	2	50	50	0	0	0	0			2	50	50	0	0	0	0
	3	50	50	0	0	0	0			3	0	100	0	0	0	0
	4	0	50	50	0	0	0			4	0	50	50	0	0	0
	5	0	50	50	0	0	0			5	50	50	0	0	0	0
	6	0	100	0	0	0	0			6	50	50	0	0	0	0
	7	50	50	0	0	0	0			7	50	50	0	0	0	0
	8	50	50	0	0	0	0			8	0	0	100	0	0	0
	9	50	50	0	0	0	0			9	0	0	50	50	0	0
Col8	individual	Class I	Class II	Class III	Class IV	Class V	Class VI		glyI4	individual	Class I	Class II	Class III	Class IV	Class V	Class VI
MG+B.cinerea	1	0	0	0	100	0	0		MG+B.cinerea	1	0	0	50	50	0	0
	2	0	0	0	100	0	0			2	0	0	100	0	0	0
	3	0	0	0	50	50	0			3	0	50	50	0	0	0
	4	0	0	50	0	50	0			4	0	0	50	0	50	0
	5	0	0	50	0	50	0			5	0	0	50	50	0	0
	6	0	0	50	50	0	0			6	0	0	50	50	0	0
	7	0	0	0	50	50	0			7	0	0	50	50	0	0
	8	0	0	100	0	0	0			8	0	0	50	50	0	0
	9	0	50	0	50	0	0			9	0	0	0	50	50	0
Col8	individual	Class I	Class II	Class III	Class IV	Class V	Class VI		glyI4	individual	Class I	Class II	Class III	Class IV	Class V	Class VI
MeJA+MG+B.cinerea	1	0	100	0	0	0	0		MeJA+MG+B.cinerea	1	0	100	0	0	0	0
	2	50	50	0	0	0	0			2	50	0	50	0	0	0
	3	0	50	0	50	0	0			3	0	0	100	0	0	0
	4	0	50	50	0	0	0			4	50	50	0	0	0	0
	5	0	50	50	0	0	0			5	50	0	50	0	0	0
	6	0	100	0	0	0	0			6	0	50	50	0	0	0
	7	0	0	50	50	0	0			7	0	0	50	50	0	0
	8	0	0	50	50	0	0			8	0	100	0	0	0	0
	9	0	0	50	0	50	0			9	0	0	100	0	0	0
